# Supplementary material for: Knowledge, attitude and practice towards antibiotic use and resistance among the veterinarians in Bangladesh
Source: PLoS One. 2024 Aug 13;19(8):e0308324. doi: 10.1371/journal.pone.0308324 (PMC11321546; doi:10.1371/journal.pone.0308324)
Supplement: S1 Dataset — (XLSX) [file pone.0308324.s005.xlsx]

## Sheet: Data
Sl No	Gen	Edu	Age	Field of expertise	Serv_Type	Year_practice	Location	K1	K2	K3	K4	K5	K6	K7	K8	K9	K10	K11	K12	K13	K14	k_score	k_inter	A1	A2	A3	A4	A5	A6	A7	A8	A9	A10	A11	A12	A13	A14	A15	a_score	a_inter	P1	P2	P3	P4	P5	P6	P7	P8	P9
1	1	2	2	1	1	2	Bogra	1	1	1	2	1	1	2	1	2	1	1	2	2	1	10	Incorrect	1	1	1	1	2	2	1	1	1	1	3	1	1	Irrational use	2	13	Favourable	2	1	3	2	2	1	3	Severity of the disease	1
2	1	2	1	3	1	2	Chattogram	1	1	1	1	1	1	1	1	2	2	1	2	1	1	14	Correct	1	1	1	1	1	1	1	1	1	1	2	1	1	Irrational use	1	14	Favourable	2	1	3	2	2	1	2	Severity of the disease	2
3	1	1	1	3	1	2	Chattogram	1	1	1	1	1	1	1	1	2	2	1	2	1	1	14	Correct	1	1	1	1	1	3	1	1	1	1	2	1	1	Irrational use	1	13	Favourable	1	1	2	2	2	1	2	Severity of the disease	2
4	1	1	1	1	1	1	Cumilla	1	1	1	1	1	1	2	1	2	2	1	2	1	1	13	Correct	1	1	1	1	1	1	1	1	1	1	3	1	1	Irrational use	1	14	Favourable	2	2	3	3	2	1	3	Severity of the disease	1
5	1	2	3	3	2	4	Kishorganj	1	1	1	1	1	1	1	1	2	2	1	2	1	1	14	Correct	1	1	1	1	1	1	1	1	1	2	2	1	1	Over the counter	1	13	Favourable	2	2	2	1	2	2	2	Severity of the disease	2
6	1	2	1	2	2	3	Dhaka	1	1	1	1	1	1	1	1	2	1	1	2	1	1	13	Correct	1	1	1	1	2	2	1	1	1	1	2	1	1	Irrational use	2	13	Favourable	2	2	2	2	2	1	2	Severity of the disease	1
7	1	1	1	1	1	4	Dhaka	1	1	1	1	1	1	1	1	1	2	1	2	1	1	13	Correct	1	1	1	1	3	2	1	1	2	2	2	1	1	Irrational use	1	11	Unfavourable	2	1	2	2	2	2	1	Severity of the disease	1
8	1	2	1	2	1	1	Dhaka	1	1	2	1	1	1	1	1	2	2	1	2	1	1	13	Correct	1	1	1	1	1	1	1	1	1	2	2	1	1	Irrational use	1	13	Favourable	2	2	3	1	2	2	2	Severity of the disease	1
9	1	2	2	3	2	3	Feni	1	1	1	1	1	1	1	1	2	2	1	2	1	1	14	Correct	1	1	1	1	1	1	1	1	1	1	2	1	1	Over the counter	1	14	Favourable	2	1	1	3	2	2	3	Severity of the disease	1
10	1	2	2	3	2	3	Chattogram	1	1	2	1	1	1	1	1	2	2	1	2	1	1	13	Correct	1	1	1	1	2	2	1	1	1	1	2	1	1	Irrational use	1	14	Favourable	2	2	2	1	2	1	3	Severity of the disease	2
11	1	1	1	3	1	2	Chattogram	1	1	1	1	1	1	1	1	2	2	1	2	1	1	14	Correct	1	1	1	1	1	1	1	1	1	1	3	1	1	Irrational use	2	13	Favourable	1	1	3	2	2	1	2	Culture sensitivity test report	1
12	1	1	1	2	1	2	Chattogram	1	1	1	1	1	1	1	1	2	1	1	2	1	1	13	Correct	1	1	1	1	1	1	1	1	1	1	2	1	1	Under quality drugs	1	14	Favourable	2	1	2	2	2	2	2	Severity of the disease	2
13	1	2	2	3	2	4	Chattogram	1	1	1	1	1	1	1	1	2	2	1	2	1	1	14	Correct	1	1	1	1	2	2	1	1	1	1	2	1	1	Irrational use	1	14	Favourable	2	1	3	3	2	2	3	Severity of the disease	2
14	2	2	2	3	1	3	Bogra	1	1	1	1	1	1	1	1	1	1	1	2	1	1	12	Incorrect	1	1	1	1	1	2	1	1	1	1	3	1	1	Irrational use	1	14	Favourable	2	2	2	3	2	2	2	Severity of the disease	1
15	1	1	2	3	1	4	Bhola	1	1	1	1	2	1	1	1	2	2	1	2	1	1	13	Correct	1	2	1	1	2	1	1	1	1	1	1	1	1	Irrational use	1	12	Unfavourable	2	2	3	3	1	1	1	Severity of the disease	2
16	2	2	1	3	2	2	Chattogram	1	1	1	1	1	1	1	1	2	1	1	2	1	1	13	Correct	1	1	1	1	1	1	1	1	1	1	2	1	1	Irrational use	1	14	Favourable	2	1	3	2	2	2	2	Economic status of the owner	1
17	1	2	1	3	2	2	Cumilla	1	1	1	1	1	1	1	1	2	1	1	2	1	1	13	Correct	1	1	1	1	1	1	1	1	1	1	2	1	1	Irrational use	2	13	Favourable	3	1	2	2	2	1	2	Severity of the disease	2
18	1	2	1	1	2	2	Feni	1	1	2	1	1	1	1	1	2	2	1	2	1	1	13	Correct	1	1	1	1	1	1	1	1	1	1	2	1	1	Irrational use	1	14	Favourable	2	2	3	3	1	1	3	Severity of the disease	2
19	1	1	1	3	2	1	Chattogram	1	1	1	1	1	1	1	1	2	2	1	2	1	1	14	Correct	1	1	1	1	0	0	1	1	1	1	2	1	1	Irrational use	1	12	Unfavourable	3	2	3	2	1	1	2	Severity of the disease	2
20	1	1	1	1	1	2	Khagrachhari	1	1	1	1	1	1	2	1	2	2	1	2	1	1	13	Correct	1	1	1	1	2	2	1	1	1	1	2	1	1	Irrational use	1	14	Favourable	2	2	2	1	2	1	1	Severity of the disease	2
21	1	2	1	3	1	1	Chattogram	1	1	2	1	1	1	1	1	2	2	1	2	1	1	13	Correct	1	1	1	1	1	1	1	1	1	1	3	1	1	Irrational use	1	14	Favourable	2	1	2	1	2	1	2	Severity of the disease	2
22	1	2	1	1	2	1	Cox's Bazar	1	1	1	1	1	1	1	1	2	2	1	2	1	1	14	Correct	1	1	1	1	4	4	1	1	1	1	2	1	1	Low dose	1	12	Unfavourable	2	2	2	2	2	1	1	Severity of the disease	2
23	1	1	2	1	1	4	Gazipur	1	1	1	1	1	1	1	1	2	2	1	2	1	1	14	Correct	1	1	1	1	1	1	1	1	1	1	2	1	1	Irrational use	1	14	Favourable	2	1	2	2	2	2	2	Severity of the disease	1
24	2	2	2	3	2	3	Kishorganj	1	1	1	1	1	1	1	1	2	2	1	2	1	1	14	Correct	1	1	1	1	2	2	1	1	1	2	2	1	1	Irrational use	1	13	Favourable	2	2	3	3	3	2	2	Severity of the disease	2
25	1	2	1	3	1	1	Chattogram	1	1	1	1	1	1	1	1	1	1	1	1	1	1	11	Incorrect	1	1	1	1	2	2	1	1	1	1	1	1	1	Irrational use	1	13	Favourable	2	2	3	2	2	2	2	Availability at the local market	1
26	1	1	2	1	1	4	Moulvibazar	1	1	2	1	0	1	1	1	2	2	2	2	1	1	11	Incorrect	1	1	2	1	4	4	1	1	1	1	2	1	1	Irrational use, Low dose	2	10	Unfavourable	2	2	2	2	2	2	0	Severity of the disease	2
27	1	1	2	1	1	4	Pabna	1	1	1	1	1	1	1	1	2	2	1	2	1	1	14	Correct	1	1	1	1	2	2	1	2	1	1	2	1	1	Irrational use, Low dose	2	12	Unfavourable	2	2	3	3	2	2	3	Economic status of the owner, Severity of the disease, Availability at the local market	1
28	1	2	1	3	2	2	Cox's Bazar	1	1	1	1	1	1	1	1	2	2	1	2	1	1	14	Correct	1	1	1	1	3	3	1	1	1	1	2	1	1	Irrational use	2	11	Unfavourable	2	2	3	3	2	2	3	Severity of the disease	1
29	1	1	1	1	2	1	Chattogram	1	1	1	1	1	1	1	1	2	2	1	2	1	1	14	Correct	1	1	1	1	1	1	1	1	1	1	2	1	1	Irrational use	1	14	Favourable	3	2	2	2	2	1	1	Severity of the disease	2
30	1	2	3	1	1	4	Gazipur	1	1	1	1	1	1	1	1	2	2	1	1	1	1	13	Correct	1	1	1	1	1	1	1	1	1	1	2	1	1	Irrational use, Low dose, Over the counter, Waste disposal, Under quality drugs	1	14	Favourable	2	1	3	3	2	1	3	Severity of the disease	2
31	1	1	2	3	2	4	Tangail	1	1	1	1	1	1	1	1	2	1	1	2	1	1	13	Correct	1	1	1	1	1	1	1	1	1	1	2	1	1	Irrational use	1	14	Favourable	2	2	1	1	2	2	1	Culture sensitivity test report	2
32	2	2	3	1	1	4	Gazipur	1	1	1	1	1	1	1	1	2	2	1	2	2	1	13	Correct	1	1	1	1	4	4	1	1	1	1	3	1	1	Irrational use	1	12	Unfavourable	3	1	2	1	2	2	1	Severity of the disease	1
33	1	2	2	3	1	3	Dhaka	1	1	1	1	1	1	1	1	2	2	1	2	1	1	14	Correct	1	1	1	1	4	4	1	1	1	1	2	1	1	Irrational use	2	11	Unfavourable	2	2	3	3	2	2	2	Severity of the disease	1
34	2	2	1	1	1	2	Bogura	1	1	1	1	1	1	1	1	1	1	1	2	1	1	12	Incorrect	1	1	1	1	2	2	1	1	1	1	2	1	1	Irrational use	2	13	Favourable	3	1	1	1	1	1	1	Culture sensitivity test report	1
35	1	2	1	1	1	3	Dhaka	1	1	2	1	1	1	1	1	2	1	1	2	1	1	12	Incorrect	1	1	1	1	1	2	1	1	1	1	3	1	1	Irrational use	2	13	Favourable	2	2	2	2	3	1	2	Severity of the disease	1
36	1	2	1	3	2	2	Rajbari	1	1	1	1	2	1	1	1	2	1	1	2	1	1	12	Incorrect	1	1	1	1	1	1	1	1	1	1	2	1	1	Irrational use	1	14	Favourable	2	2	3	1	2	1	2	Severity of the disease	2
37	1	2	2	3	1	4	Pabna	1	1	1	1	2	1	1	1	2	2	1	2	1	1	13	Correct	1	1	1	1	4	4	1	1	1	1	3	1	3	Irrational use	2	10	Unfavourable	2	2	3	3	2	1	1	Severity of the disease	1
38	1	2	1	1	1	1	Joypurhat	1	1	1	1	1	1	1	1	2	2	1	2	1	1	14	Correct	1	1	1	1	2	1	1	1	1	1	2	1	1	Irrational use	1	14	Favourable	3	1	2	1	2	1	2	Severity of the disease, Culture sensitivity test report	2
39	1	1	2	1	1	4	Nilphamari	1	1	2	1	1	1	2	1	2	1	1	2	1	1	11	Incorrect	1	1	1	1	1	1	1	1	1	1	2	1	1	Irrational use, Low dose, Under quality drugs	1	14	Favourable	2	1	2	1	2	2	1	Severity of the disease, Availability at the local market, Culture sensitivity test report	2
40	1	1	1	1	1	3	Jamalpur	1	1	1	1	1	1	1	1	2	2	1	2	1	1	14	Correct	1	1	1	1	4	4	1	1	1	1	2	1	1	Irrational use	1	12	Unfavourable	3	2	2	1	2	2	2	Severity of the disease, Culture sensitivity test report	2
41	1	1	1	1	1	2	Dhaka	1	1	1	1	1	1	1	1	0	1	1	2	1	1	12	Incorrect	1	1	1	1	1	1	1	1	1	2	2	1	1	Irrational use, Under quality drugs	1	13	Favourable	2	2	2	1	1	2	2	Severity of the disease	1
42	2	2	2	3	2	4	Dhaka	1	1	1	1	1	1	1	1	2	2	2	2	1	1	13	Correct	1	2	1	1	1	1	1	1	1	1	2	1	1	Irrational use, Low dose, Over the counter	1	13	Favourable	2	1	2	2	2	2	2	Severity of the disease, Culture sensitivity test report	2
43	1	2	2	1	1	4	Panchagarh	1	1	1	1	1	1	1	1	2	1	1	2	2	1	12	Incorrect	1	1	1	1	1	1	1	1	1	1	2	1	1	Irrational use, Over the counter, Waste disposal, Under quality drugs	2	13	Favourable	3	2	1	1	2	2	1	Severity of the disease, Availability at the local market, Culture sensitivity test report	1
44	1	1	2	3	2	4	Mymensingh	1	1	1	1	1	1	1	1	2	1	1	2	1	1	13	Correct	1	1	1	1	1	1	1	1	1	1	2	1	1	Irrational use, Low dose, Over the counter	1	14	Favourable	2	2	3	2	2	2	3	Severity of the disease, Availability at the local market	1
45	2	2	1	3	2	2	Thakurgaon	1	1	1	1	1	1	1	1	2	2	1	2	1	1	14	Correct	1	1	1	1	1	2	1	1	1	1	3	1	1	Irrational use, Low dose, Over the counter, Waste disposal	2	13	Favourable	2	2	2	2	2	2	3	Economic status of the owner, Severity of the disease	1
46	1	1	1	1	1	3	Panchagarh	1	1	1	1	1	1	1	1	2	1	1	2	1	1	13	Correct	1	1	1	1	1	2	2	1	1	1	2	1	1	Irrational use	1	13	Favourable	2	1	1	1	2	2	2	Culture sensitivity test report	1
47	1	1	1	1	1	3	Mymensingh	1	1	1	1	1	1	1	1	2	2	1	2	1	1	14	Correct	1	1	1	1	1	1	1	1	1	1	2	1	1	Irrational use, Low dose, Over the counter, Under quality drugs	2	13	Favourable	2	1	2	2	2	1	2	Severity of the disease, Availability at the local market, Culture sensitivity test report	2
48	1	2	2	3	2	4	Tangail	1	1	1	1	1	1	1	1	2	2	1	2	1	1	14	Correct	1	1	1	1	1	1	1	1	1	1	2	1	1	Irrational use, Low dose, Over the counter, Waste disposal, Under quality drugs	1	14	Favourable	3	2	3	3	2	2	3	Severity of the disease	2
49	1	2	2	1	1	4	Pabna	1	1	1	1	1	1	1	1	2	1	1	2	1	1	13	Correct	1	1	1	1	4	4	1	1	1	1	2	1	1	Irrational use	2	11	Unfavourable	2	2	3	3	2	2	3	Severity of the disease	1
50	1	2	3	3	2	4	Bhola	1	1	2	1	1	1	1	1	2	2	1	1	1	1	12	Incorrect	1	1	1	1	2	2	1	1	1	1	2	2	1	Irrational use	1	13	Favourable	3	2	1	2	2	2	2	Severity of the disease	1
51	1	1	1	1	1	1	Dinajpur	1	1	1	2	2	1	1	1	2	2	1	2	1	1	12	Incorrect	1	1	1	1	2	1	1	2	1	1	2	1	1	Irrational use, Over the counter	2	12	Unfavourable	2	2	3	1	2	1	1	Owner`s demand, Severity of the disease, Availability at the local market	1
52	1	1	1	1	1	2	Chattogram	1	1	1	1	1	1	1	1	2	2	1	2	1	1	14	Correct	1	1	1	1	2	2	1	1	1	1	2	1	1	Irrational use	2	13	Favourable	2	2	3	3	2	1	3	Severity of the disease	2
53	1	2	2	3	2	4	Rangpur	1	1	1	1	1	1	1	1	1	2	1	1	1	1	12	Incorrect	1	1	1	1	1	1	1	1	1	1	1	1	1	Irrational use, Over the counter	1	13	Favourable	2	1	1	2	1	2	2	Severity of the disease	1
54	1	1	2	1	1	4	Narsingdi	1	1	2	1	1	1	1	1	2	1	1	2	2	1	11	Incorrect	1	1	1	1	4	4	1	1	1	1	2	1	1	Irrational use, Low dose, Under quality drugs	2	11	Unfavourable	1	1	2	1	2	2	2	Economic status of the owner, Severity of the disease, Availability at the local market, Culture sensitivity test report	1
55	1	1	2	1	1	4	Chattogram	1	1	1	1	1	1	1	1	2	1	1	2	1	1	13	Correct	1	1	1	1	2	2	1	1	1	1	2	1	1	Irrational use	2	13	Favourable	2	2	2	3	2	2	2	Severity of the disease	1
56	1	2	2	3	2	3	Sylhet	1	1	1	1	1	1	1	1	2	1	1	2	1	1	13	Correct	1	1	1	1	1	1	1	1	1	1	2	1	1	Irrational use	1	14	Favourable	3	1	2	2	2	3	3	Severity of the disease	1
57	1	2	2	3	1	2	Satkhira	1	1	1	1	1	1	2	1	2	2	2	2	1	1	12	Incorrect	1	1	1	1	1	1	1	1	1	1	3	1	1	Irrational use, Low dose	2	13	Favourable	2	2	3	3	3	0	3	Severity of the disease	1
58	1	2	2	1	1	2	Dhaka	1	1	1	1	1	1	1	1	2	2	1	2	2	1	13	Correct	1	1	1	1	1	1	1	1	1	1	2	1	1	Irrational use, Low dose, Over the counter, Under quality drugs	2	13	Favourable	3	1	3	3	2	1	2	Severity of the disease, Availability at the local market	1
59	1	2	1	3	1	2	Rangpur	1	1	1	1	1	1	1	1	2	1	1	2	1	1	13	Correct	1	1	1	1	2	3	1	1	1	1	2	1	1	Irrational use, Low dose, Under quality drugs	2	12	Unfavourable	3	1	2	2	2	2	2	Severity of the disease	1
60	1	2	1	2	2	2	Dhaka	1	1	1	1	2	1	1	1	1	1	1	2	1	1	11	Incorrect	1	1	1	1	1	2	1	1	1	1	2	1	1	Irrational use, Waste disposal	2	13	Favourable	2	1	2	3	2	2	3	Severity of the disease	2
61	1	1	2	1	1	4	Noakhali	1	1	1	1	1	1	1	1	1	2	1	2	1	1	13	Correct	1	1	1	1	3	1	1	1	1	2	2	1	1	Irrational use	1	12	Unfavourable	3	1	2	2	1	1	2	Severity of the disease	2
62	2	2	1	1	1	3	Dhaka	1	1	1	1	1	1	1	1	2	2	1	2	1	1	13	Correct	1	1	1	1	1	1	1	1	1	1	2	1	1	Irrational use, Low dose, Over the counter, Under quality drugs	2	13	Favourable	2	1	2	2	1	1	1	Economic status of the owner, Severity of the disease, Availability at the local market, Culture sensitivity test report	1
63	1	2	1	3	1	2	Dinajpur	1	1	1	1	1	1	1	1	2	2	1	2	1	1	13	Correct	1	1	1	1	2	2	1	2	1	1	2	1	1	Irrational use	1	13	Favourable	3	2	3	3	3	2	3	Severity of the disease	2
64	1	2	2	1	1	3	Faridpur	1	1	2	1	1	1	1	1	2	2	1	2	1	1	13	Correct	1	1	1	1	4	4	1	1	1	2	2	1	1	Irrational use, Low dose, Over the counter, Waste disposal, Under quality drugs	2	10	Unfavourable	2	2	3	2	2	1	2	Severity of the disease, Availability at the local market	2
65	2	2	1	3	1	4	Dhaka	1	1	2	1	1	1	1	1	2	2	1	2	1	1	12	Incorrect	1	1	1	1	4	4	1	1	1	2	2	1	1	Irrational use	1	11	Unfavourable	3	2	2	2	2	2	2	Culture sensitivity test report	2
66	2	2	2	3	1	1	Dhaka	1	1	1	1	1	1	1	1	2	2	1	2	1	1	14	Correct	1	1	1	1	4	4	1	1	1	1	2	1	1	Irrational use	1	12	Unfavourable	3	2	1	1	1	1	1	Culture sensitivity test report	2
67	1	2	1	1	1	1	Dhaka	1	1	1	1	1	1	1	1	2	2	1	2	1	1	13	Correct	1	1	1	1	1	1	1	1	1	1	2	1	1	Irrational use, Over the counter, Waste disposal	1	14	Favourable	2	2	2	2	2	1	2	Economic status of the owner, Severity of the disease, Availability at the local market	1
68	1	1	1	3	1	3	Barishal	1	1	1	1	1	1	1	1	2	2	1	2	1	1	14	Correct	1	1	1	1	1	1	1	1	1	2	2	1	1	Irrational use, Low dose, Under quality drugs	1	13	Favourable	2	2	1	2	1	1	1	Economic status of the owner, Severity of the disease	1
69	2	1	2	1	1	4	Chattogram	1	1	1	1	1	1	1	1	1	1	1	2	1	1	12	Incorrect	1	1	1	1	2	2	1	1	1	1	3	1	1	Irrational use, Low dose, Over the counter, Under quality drugs	2	13	Favourable	2	2	3	3	2	2	2	Severity of the disease, Availability at the local market	1
70	2	2	1	3	1	1	Barishal	1	1	1	1	1	1	1	2	2	2	1	1	1	1	12	Incorrect	1	1	1	1	1	1	1	1	1	1	2	1	1	Irrational use, Over the counter, Under quality drugs	1	14	Favourable	2	1	1	2	1	2	1	Economic status of the owner, Severity of the disease	1
71	1	2	1	1	1	1	Mymensingh	1	1	1	1	1	1	1	1	2	2	1	2	2	1	11	Incorrect	1	1	1	1	1	1	1	2	1	1	3	1	1	Irrational use	1	13	Favourable	2	1	2	1	2	1	2	Severity of the disease	1
72	1	2	1	3	1	1	Brahmanbaria	1	1	2	1	1	1	1	1	2	2	1	2	1	1	13	Correct	1	1	1	1	1	1	1	1	1	1	2	1	1	Irrational use	1	14	Favourable	3	2	3	2	2	2	2	Severity of the disease	2
73	1	2	1	3	1	2	Habiganj	1	1	1	1	1	1	1	1	2	1	1	2	1	1	13	Correct	2	1	1	1	1	1	1	1	1	1	2	1	1	Irrational use, Under quality drugs	2	12	Unfavourable	2	2	3	3	2	2	3	Severity of the disease, Availability at the local market	2
74	1	1	1	2	1	2	Dhaka	1	1	2	1	1	1	1	1	2	1	1	2	1	1	10	Incorrect	1	1	1	1	1	1	1	1	1	1	2	1	1	Irrational use	2	13	Favourable	3	2	2	2	3	3	2	Severity of the disease	2
75	1	1	1	3	1	1	Dhaka	1	1	1	1	1	1	1	1	2	1	1	2	1	1	13	Correct	1	1	1	1	1	1	1	1	1	1	2	1	1	Irrational use, Over the counter, Under quality drugs	1	14	Favourable	2	1	2	1	2	3	1	Severity of the disease, Availability at the local market	2
76	1	2	2	1	1	4	Barishal	1	1	1	1	1	1	1	1	2	2	1	2	1	1	14	Correct	1	1	1	1	1	1	1	1	1	1	2	1	1	Irrational use, Low dose, Over the counter, Under quality drugs	1	14	Favourable	2	2	3	2	2	2	2	Economic status of the owner, Severity of the disease, Availability at the local market	2
77	1	1	1	2	1	1	Chattogram	1	1	1	1	1	1	1	1	1	1	1	2	1	1	12	Incorrect	1	1	1	1	1	1	1	1	1	1	2	1	1	Irrational use, Low dose, Over the counter, Under quality drugs	2	13	Favourable	2	1	3	3	2	2	3	Economic status of the owner, Severity of the disease, Availability at the local market, Culture sensitivity test report	1
78	1	1	2	1	1	4	Rajshahi	1	1	1	1	1	1	1	1	2	2	1	2	1	1	14	Correct	1	1	1	1	1	1	1	1	1	1	2	1	1	Irrational use, Low dose, Under quality drugs	2	13	Favourable	2	1	1	2	3	2	1	Economic status of the owner, Severity of the disease, Availability at the local market, Culture sensitivity test report	1
79	1	1	2	3	2	4	Chattogram	1	1	1	1	1	1	1	1	2	1	1	2	1	1	12	Correct	1	1	1	1	2	2	1	1	1	1	2	1	1	Irrational use, Low dose	1	14	Favourable	3	1	2	2	2	2	3	Availability at the local market, Culture sensitivity test report	1
80	1	1	1	3	2	1	Cumilla	1	1	2	1	1	1	1	1	2	2	1	2	1	1	13	Correct	1	1	1	1	1	2	1	1	1	1	2	1	1	Irrational use	1	14	Favourable	2	2	3	2	2	2	3	Severity of the disease	2
81	1	2	2	3	2	3	Pirujpur	1	1	1	1	1	1	1	1	2	2	1	2	2	1	13	Correct	1	1	1	1	1	2	1	1	1	1	2	1	1	Irrational use	1	14	Favourable	2	2	3	3	2	2	2	Severity of the disease, Availability at the local market	2
82	1	2	2	3	1	2	Dhaka	1	1	1	1	1	1	1	1	2	1	1	2	1	1	13	Correct	1	1	1	1	1	2	1	1	1	1	3	3	1	Irrational use, Over the counter	1	13	Favourable	2	1	2	2	2	1	2	Economic status of the owner, Severity of the disease, Availability at the local market, Culture sensitivity test report	1
83	1	1	1	1	1	3	Rangpur	1	1	2	1	1	1	1	1	2	2	1	2	1	1	13	Correct	1	1	2	1	1	1	1	1	1	2	2	1	1	Irrational use, Low dose, Over the counter, Waste disposal	1	12	Unfavourable	3	2	2	2	2	2	3	Severity of the disease	2
84	1	1	2	1	1	4	Rajshahi	1	1	1	1	1	1	1	1	2	2	1	2	1	1	14	Correct	1	1	1	1	4	0	1	1	1	1	2	1	1	Irrational use, Over the counter	1	12	Unfavourable	2	1	2	2	2	2	2	Severity of the disease, Availability at the local market, Culture sensitivity test report	1
85	1	2	2	1	1	2	Dhaka	1	1	1	1	1	1	1	1	2	2	1	2	1	1	14	Correct	1	1	1	1	1	1	1	1	1	1	2	1	1	Irrational use, Low dose, Over the counter	2	13	Favourable	2	1	1	1	2	2	2	Severity of the disease, Culture sensitivity test report	2
86	1	1	1	1	1	3	Bogra	1	1	1	1	1	1	1	1	2	2	1	2	2	1	13	Correct	1	1	1	1	1	1	1	1	1	1	2	1	1	Irrational use	1	14	Favourable	2	2	3	3	2	1	3	Severity of the disease	2
87	1	2	2	1	1	4	Rajshahi	1	1	1	1	1	1	1	1	2	2	1	2	1	1	14	Correct	1	1	1	1	1	1	1	1	1	1	2	1	1	Over the counter	1	14	Favourable	2	1	2	2	2	2	1	Severity of the disease	1
88	1	2	2	1	1	4	Rajshahi	1	1	1	1	1	1	1	1	2	2	1	2	1	1	14	Correct	1	1	1	1	1	1	1	1	1	1	2	1	1	Over the counter	1	14	Favourable	2	1	2	2	2	2	1	Severity of the disease	1
89	1	1	3	1	1	4	Pabna	1	1	1	1	1	1	1	1	2	2	1	2	1	1	14	Correct	1	1	1	1	1	1	1	1	1	1	2	1	1	Irrational use	2	13	Favourable	2	2	3	3	2	1	2	Economic status of the owner, Availability at the local market	1
90	1	2	2	1	1	4	Rajshahi	1	1	1	1	2	1	1	1	2	2	1	2	1	1	13	Correct	1	1	1	1	4	4	1	1	1	1	2	1	1	Irrational use	2	11	Unfavourable	2	1	2	2	2	1	1	Culture sensitivity test report	2
91	1	1	3	1	1	4	Rajshahi	1	1	1	1	2	1	1	1	2	2	1	2	1	1	13	Correct	1	1	1	1	4	4	1	1	1	1	2	1	1	Irrational use, Low dose, Over the counter	1	12	Unfavourable	2	1	2	2	2	2	2	Economic status of the owner, Severity of the disease, Availability at the local market, Culture sensitivity test report	1
92	1	1	1	1	1	2	Rajshahi	1	1	2	1	1	1	1	1	2	1	1	2	1	1	12	Incorrect	1	1	1	1	2	3	1	1	1	1	2	1	1	Irrational use	2	12	Unfavourable	2	1	2	1	2	1	1	Severity of the disease	1
93	1	1	1	1	1	2	Natore	1	1	1	1	2	1	1	1	1	2	1	1	1	1	11	Incorrect	1	1	1	1	4	4	1	1	1	2	2	1	1	Irrational use	1	11	Unfavourable	2	2	2	2	3	1	2	Severity of the disease	1
94	1	2	1	1	1	3	Rajshahi	1	1	1	1	1	1	1	1	2	1	1	2	1	1	13	Correct	1	1	1	1	1	1	1	1	1	1	2	1	1	Irrational use	1	14	Favourable	2	1	2	1	2	1	1	Severity of the disease	1
95	1	1	1	3	1	1	Sherpur	1	1	1	1	1	1	1	1	2	2	1	2	1	1	14	Correct	1	1	1	1	1	1	1	1	1	1	3	1	1	Irrational use, Over the counter, Waste disposal, Under quality drugs	2	13	Favourable	2	1	2	2	2	2	1	Economic status of the owner, Severity of the disease, Availability at the local market	1
96	1	2	2	1	1	4	Rajshahi	1	1	1	1	1	1	1	1	2	2	1	2	2	1	13	Correct	1	1	1	1	3	3	1	1	1	1	2	1	1	Irrational use	1	12	Unfavourable	3	1	2	2	3	1	1	Severity of the disease	1
97	2	2	2	1	1	4	Feni	1	1	2	1	1	1	1	1	2	1	1	2	1	1	12	Incorrect	1	1	1	1	1	1	1	1	1	1	2	1	1	Irrational use, Over the counter, Under quality drugs	2	13	Favourable	3	1	2	2	2	2	2	Severity of the disease, Availability at the local market, Culture sensitivity test report	1
98	1	1	2	1	1	4	Rajshahi	1	1	1	1	1	1	2	1	2	2	1	2	1	1	13	Correct	1	1	1	1	2	2	1	1	1	1	2	1	1	Irrational use	2	13	Favourable	2	1	2	1	2	1	2	Severity of the disease	1
99	1	2	1	3	2	1	Cox's bazar	1	1	1	1	2	1	1	1	2	2	1	2	1	1	13	Correct	1	1	1	1	3	4	1	1	1	2	2	1	1	Irrational use	2	10	Unfavourable	2	2	3	3	2	2	2	Economic status of the owner, Severity of the disease, Availability at the local market, Culture sensitivity test report	1
100	1	2	2	1	1	4	Tangail	1	1	1	1	1	1	1	1	2	1	1	2	1	1	13	Correct	1	1	1	1	4	4	1	1	1	1	2	1	1	Irrational use, Low dose, Over the counter, Under quality drugs	2	11	Unfavourable	2	2	3	3	2	2	1	Severity of the disease, Availability at the local market	2
101	1	1	1	1	1	2	Natore	1	1	2	1	1	1	2	1	1	1	2	2	2	1	8	Incorrect	1	1	1	1	2	2	1	1	1	1	2	1	1	Irrational use	2	13	Favourable	2	2	3	3	2	3	2	Severity of the disease	1
102	1	2	2	3	2	3	Thakurgaon	1	1	2	1	1	1	1	1	2	2	1	2	2	1	12	Incorrect	1	1	1	1	1	1	1	1	1	1	2	1	1	Irrational use, Low dose, Over the counter, Waste disposal, Under quality drugs	2	13	Favourable	3	2	3	3	2	2	2	Severity of the disease, Availability at the local market	2
103	1	1	1	1	1	2	Rajshahi	1	1	1	1	1	1	1	1	2	1	1	2	1	1	13	Correct	1	1	1	1	3	2	1	1	1	1	2	1	1	Irrational use	2	12	Unfavourable	3	2	2	2	2	2	2	Severity of the disease	1
104	1	2	2	1	2	4	Joypurhat	1	1	2	1	1	1	1	1	2	2	1	2	2	1	12	Incorrect	1	1	1	1	2	2	1	1	1	1	2	1	1	Irrational use, Low dose, Over the counter, Waste disposal, Under quality drugs	1	14	Favourable	2	1	2	2	2	2	2	Economic status of the owner, Severity of the disease, Availability at the local market, Culture sensitivity test report	2
105	1	2	2	1	1	3	Cumilla	1	1	1	1	1	1	1	1	2	2	1	2	1	1	14	Correct	1	1	1	1	1	1	1	1	1	1	2	1	1	Irrational use, Low dose	1	14	Favourable	2	2	3	3	2	1	3	Severity of the disease, Availability at the local market	2
106	1	2	2	1	1	3	Natore	1	1	2	1	1	1	1	1	2	2	1	1	1	1	12	Incorrect	1	1	1	1	1	1	1	1	1	1	3	1	1	Irrational use	1	14	Favourable	2	2	3	3	2	1	1	Severity of the disease	2
107	1	1	1	1	1	2	Chattogram	1	1	1	1	1	1	1	1	2	1	1	2	1	1	13	Correct	1	1	1	1	2	1	1	1	1	1	2	1	1	Irrational use, Low dose	2	13	Favourable	2	2	3	2	2	2	1	Severity of the disease	1
108	1	2	1	1	1	2	Jamalpur	1	1	1	1	1	1	1	1	2	1	1	2	1	1	13	Correct	1	1	1	1	1	2	1	1	1	1	2	1	1	Irrational use	2	13	Favourable	2	2	3	3	2	2	3	Severity of the disease	1
109	1	2	2	1	1	3	Mymensingh	1	1	1	1	1	1	2	1	2	2	1	2	1	1	13	Correct	1	1	1	1	1	1	1	1	1	2	2	1	1	Irrational use	2	12	Unfavourable	3	1	1	1	3	1	1	Culture sensitivity test report	1
110	1	1	2	1	1	4	Narayanganj	1	1	1	1	1	1	1	1	2	2	1	2	2	1	13	Correct	1	1	1	1	2	2	1	1	1	2	1	1	1	Over the counter, Under quality drugs	2	11	Unfavourable	2	2	2	1	2	1	1	Severity of the disease	1
111	1	2	1	3	1	1	Mymensingh	1	1	1	1	1	1	1	1	2	2	1	2	1	1	14	Correct	1	1	1	1	1	1	1	1	1	1	2	1	1	Irrational use, Low dose, Over the counter, Waste disposal	1	14	Favourable	2	2	3	3	2	1	3	Severity of the disease	2
112	1	1	1	1	1	4	Cumilla	1	1	1	1	1	1	1	1	2	2	1	2	1	1	14	Correct	1	1	1	1	1	1	1	1	1	1	1	1	1	Irrational use, Low dose, Under quality drugs	2	12	Unfavourable	2	1	2	1	2	2	2	Economic status of the owner, Severity of the disease, Availability at the local market, Culture sensitivity test report	1
113	1	2	2	1	1	4	Gazipur	1	1	1	1	1	1	1	1	2	1	1	2	1	1	13	Correct	1	1	1	1	1	3	1	1	1	1	2	1	1	Irrational use	1	13	Favourable	2	1	2	2	2	2	3	Severity of the disease	1
114	1	1	2	1	1	4	Kishorganj	1	1	2	1	1	1	1	1	2	2	1	2	1	1	13	Correct	1	1	1	1	1	2	1	1	1	1	2	1	1	Irrational use	2	13	Favourable	2	2	2	1	3	2	2	Severity of the disease	1
115	1	1	1	1	2	2	Chattogram	1	1	2	1	1	1	1	1	2	1	1	2	1	1	12	Incorrect	1	1	1	1	1	1	1	1	1	1	2	1	1	Irrational use, Low dose, Over the counter, Waste disposal, Under quality drugs	1	14	Favourable	3	2	3	1	2	2	1	Severity of the disease, Availability at the local market, Culture sensitivity test report	2
116	1	1	1	3	1	1	Jamalpur	1	1	1	1	1	1	1	1	2	2	1	2	1	1	14	Correct	1	1	1	1	4	4	1	1	1	1	2	1	1	Irrational use, Over the counter	2	11	Unfavourable	3	1	1	1	1	2	2	Severity of the disease, Culture sensitivity test report	2
117	1	1	1	1	1	4	Tangail	1	1	1	1	1	1	1	1	2	1	1	2	1	1	13	Correct	1	1	1	1	1	1	1	1	1	1	2	1	1	Irrational use	2	13	Favourable	3	2	3	3	2	1	2	Severity of the disease	1
118	1	1	2	1	1	4	Dhaka	1	1	1	1	1	1	1	1	1	1	1	2	1	1	12	Incorrect	1	1	1	1	1	1	1	1	1	1	2	1	1	Irrational use	1	14	Favourable	2	1	3	3	2	1	2	Severity of the disease	1
119	1	1	1	3	2	1	Cumilla	1	1	2	1	1	1	1	1	2	2	1	2	1	1	13	Correct	1	1	1	1	1	1	1	1	1	1	2	1	1	Irrational use, Low dose, Over the counter, Waste disposal, Under quality drugs	1	14	Favourable	2	2	3	3	3	1	1	Owner`s demand, Economic status of the owner, Severity of the disease, Availability at the local market	2
120	1	1	3	1	1	4	Feni	1	1	1	1	2	1	1	1	2	1	1	2	2	1	11	Incorrect	1	1	1	1	4	4	1	1	1	1	2	3	1	Irrational use, Low dose, Under quality drugs	1	11	Unfavourable	3	2	2	2	2	1	1	Severity of the disease, Culture sensitivity test report	1
121	1	2	1	3	1	3	Dhaka	1	1	2	1	1	1	1	1	2	2	1	2	1	1	13	Correct	1	1	1	1	1	1	1	1	1	1	2	1	1	Irrational use, Low dose, Waste disposal	1	14	Favourable	3	2	2	1	1	1	2	Severity of the disease, Culture sensitivity test report	2
122	2	1	1	3	1	1	Chattogram	1	1	0	1	1	1	1	1	0	1	1	1	1	1	10	Incorrect	1	1	1	1	1	1	1	1	1	0	0	0	0	Irrational use	1	10	Unfavourable	1	1	1	1	0	2	2	Severity of the disease	1
123	1	1	3	1	1	4	Feni	1	1	1	1	2	1	1	1	2	1	1	2	2	1	11	Incorrect	1	1	1	1	4	4	1	1	1	1	2	3	1	Irrational use, Low dose, Under quality drugs	1	11	Unfavourable	3	2	2	2	2	1	1	Severity of the disease, Culture sensitivity test report	1
124	2	2	1	3	1	1	Chattogram	1	1	1	1	1	1	1	1	2	2	1	2	1	1	14	Correct	1	1	1	1	2	1	1	1	1	1	3	1	1	Irrational use, Under quality drugs	1	14	Favourable	2	1	3	3	2	1	2	Severity of the disease	1
125	2	2	1	2	1	2	Dhaka	1	1	2	1	1	1	2	1	2	2	1	2	1	1	12	Incorrect	1	1	1	1	1	1	1	1	1	1	3	1	1	Irrational use	1	14	Favourable	3	2	3	3	2	2	2	Severity of the disease	2
126	1	1	2	1	1	3	Cumilla	1	2	1	1	1	1	1	1	2	1	1	2	1	1	12	Incorrect	1	1	1	1	1	1	1	1	1	1	2	1	1	Under quality drugs	2	13	Favourable	3	1	2	2	2	1	1	Economic status of the owner, Severity of the disease, Availability at the local market	2
127	1	1	1	1	1	1	Narayanganj	1	1	1	1	1	1	1	1	2	1	1	2	1	1	13	Correct	1	1	1	1	1	2	1	1	1	1	2	1	1	Irrational use	2	13	Favourable	2	2	3	2	2	2	3	Economic status of the owner, Severity of the disease, Availability at the local market	1
128	2	1	1	1	2	1	Chattogram	1	1	1	1	1	1	1	1	2	1	1	1	1	1	12	Incorrect	1	1	1	1	1	1	1	1	1	1	3	1	1	Irrational use, Low dose	1	14	Favourable	3	2	2	1	1	1	1	Severity of the disease, Culture sensitivity test report	2
129	1	1	1	1	1	2	Joypurhat	1	1	1	1	1	1	1	1	2	1	1	2	1	1	13	Correct	1	1	1	1	2	2	1	1	1	2	2	1	1	Over the counter	1	13	Favourable	3	2	2	2	2	1	2	Severity of the disease	1
130	1	2	1	3	2	1	Cox's Bazar	1	1	1	1	1	1	1	1	2	2	1	2	1	1	14	Correct	1	1	1	1	1	1	1	1	1	1	2	1	1	Irrational use, Low dose	1	14	Favourable	3	2	2	2	3	1	1	Severity of the disease	2
131	2	1	1	3	1	1	Chattogram	1	1	1	1	1	1	1	1	2	2	1	2	1	1	14	Correct	1	1	1	1	2	2	1	1	1	2	3	1	1	Irrational use	1	13	Favourable	2	2	2	2	3	2	2	Severity of the disease	2
132	1	3	2	3	1	4	Dhaka	1	1	1	1	1	1	1	1	2	2	1	2	1	1	14	Correct	1	1	1	1	1	1	1	1	1	1	2	1	1	Irrational use	1	14	Favourable	3	1	3	2	2	2	2	Severity of the disease	2
133	1	2	1	2	1	1	Sylhet	1	1	1	1	1	1	1	1	2	2	1	2	1	1	14	Correct	1	1	1	1	1	1	1	1	1	1	2	1	1	Irrational use	1	14	Favourable	2	2	3	2	2	2	2	Severity of the disease, Availability at the local market	1
134	1	2	1	3	2	1	Cox's Bazar	1	1	1	1	1	1	1	1	2	2	1	2	1	1	14	Correct	1	1	1	1	1	1	1	1	1	1	2	1	1	Irrational use	1	14	Favourable	2	2	3	2	2	2	2	Economic status of the owner, Severity of the disease, Availability at the local market	1
135	1	1	2	3	1	2	Kurigram	1	1	1	1	1	1	1	1	2	1	1	1	1	1	12	Incorrect	1	1	1	1	2	2	1	1	1	2	1	1	1	Irrational use	1	12	Unfavourable	2	1	2	2	2	1	1	Severity of the disease	1
136	1	1	1	3	1	1	Chattogram	1	1	2	1	1	1	1	1	2	2	1	2	1	1	13	Correct	1	1	1	1	1	1	1	1	1	1	2	1	1	Irrational use	1	14	Favourable	3	2	3	3	2	2	2	Severity of the disease	1
137	1	2	2	1	1	2	Bogra	1	1	1	1	1	1	1	1	2	2	1	2	1	1	14	Correct	1	1	1	1	2	2	1	1	1	1	2	1	1	Irrational use, Over the counter, Waste disposal	1	14	Favourable	2	1	2	2	2	2	2	Economic status of the owner, Severity of the disease, Culture sensitivity test report	1
138	1	2	2	1	1	4	Mymensingh	1	1	2	1	1	1	1	1	2	2	1	1	1	1	12	Incorrect	1	2	1	1	2	1	1	1	1	1	1	1	1	Irrational use, Low dose, Over the counter	2	11	Unfavourable	2	2	3	2	2	2	1	Economic status of the owner, Severity of the disease, Availability at the local market, Culture sensitivity test report	2
139	2	2	3	3	2	4	Chattogram	1	1	1	1	1	1	1	1	2	1	1	2	1	1	13	Correct	1	1	1	1	1	1	1	1	1	1	2	1	1	Irrational use, Waste disposal, Under quality drugs	1	14	Favourable	2	2	3	2	2	2	1	Severity of the disease	1
140	1	1	2	1	1	3	Sylhet	1	1	1	1	1	1	1	1	2	1	1	2	1	1	13	Correct	1	1	1	1	1	1	1	1	1	1	2	1	1	Irrational use	1	14	Favourable	2	2	2	2	2	1	2	Severity of the disease	2
141	1	2	1	1	1	2	Netrokona	1	1	1	1	2	1	1	1	2	1	1	1	1	1	11	Incorrect	1	1	1	1	4	4	1	1	1	2	3	1	1	Irrational use, Over the counter, Under quality drugs	2	10	Unfavourable	2	1	2	2	1	1	2	Owner`s demand, Economic status of the owner, Severity of the disease	2
142	1	1	1	1	1	2	Cumilla	1	1	1	1	1	1	1	1	2	1	1	2	1	1	13	Correct	1	1	1	1	4	2	1	1	1	1	2	1	1	Irrational use	1	13	Favourable	3	1	2	2	0	2	3	Severity of the disease	2
143	1	1	1	1	1	2	Chattogram	1	1	2	1	1	1	1	1	2	2	1	2	1	1	13	Correct	1	2	1	1	2	2	1	1	1	2	2	1	1	Irrational use	1	12	Unfavourable	2	1	2	2	2	1	2	Economic status of the owner, Severity of the disease, Availability at the local market, Culture sensitivity test report	1
144	2	2	2	3	2	3	Chattogram	1	1	1	1	1	1	1	1	2	2	1	2	1	1	14	Correct	1	1	1	1	2	2	1	1	1	1	2	1	1	Irrational use, Waste disposal	1	14	Favourable	2	1	2	2	2	2	2	Economic status of the owner, Severity of the disease, Availability at the local market, Culture sensitivity test report	1
145	2	2	1	2	1	1	Dhaka	1	1	1	1	1	1	1	1	2	2	1	2	1	1	14	Correct	1	1	1	1	2	2	1	1	1	1	2	1	1	Irrational use, Low dose, Over the counter, Waste disposal	1	14	Favourable	2	1	2	2	2	2	1	Economic status of the owner, Severity of the disease, Availability at the local market, Culture sensitivity test report	2
146	2	2	3	3	2	4	Mymensingh	1	1	2	1	1	1	2	1	2	2	1	2	0	1	11	Incorrect	1	1	1	1	1	1	1	1	1	1	3	1	1	Irrational use	1	14	Favourable	2	2	3	3	2	3	2	Severity of the disease	1
147	2	2	2	2	1	3	Dhaka	1	1	1	1	1	1	1	1	2	2	1	2	1	1	14	Correct	1	1	1	1	1	2	1	1	1	1	2	1	1	Irrational use, Waste disposal	1	14	Favourable	2	1	2	2	2	2	2	Economic status of the owner, Severity of the disease, Availability at the local market, Culture sensitivity test report	2
148	1	1	3	3	1	4	Mymensingh	1	1	1	1	1	1	1	1	2	2	1	2	1	1	14	Correct	1	1	1	1	2	2	1	1	1	1	2	1	1	Irrational use, Low dose, Over the counter, Waste disposal, Under quality drugs	2	13	Favourable	2	1	2	2	2	2	2	Owner`s demand, Economic status of the owner, Severity of the disease, Availability at the local market, Culture sensitivity test report	2
149	1	1	1	1	1	3	Rangpur	1	1	1	1	1	1	1	2	2	1	1	2	1	1	14	Correct	1	1	1	1	2	2	1	1	1	2	2	1	1	Irrational use	1	13	Favourable	3	2	3	1	2	2	2	Severity of the disease	1
150	1	2	2	3	1	3	Feni	1	1	1	1	1	1	1	1	2	2	1	2	1	1	14	Correct	1	1	1	1	2	2	1	1	1	1	2	1	1	Irrational use, Low dose, Waste disposal	1	14	Favourable	2	1	2	2	2	2	2	Owner`s demand, Economic status of the owner, Severity of the disease, Availability at the local market	2
151	2	2	1	1	2	1	Chattogram	1	1	1	1	1	1	1	1	2	2	0	2	1	1	13	Correct	1	1	1	1	3	3	1	1	1	1	2	1	1	Irrational use, Waste disposal	1	12	Unfavourable	2	2	3	2	2	1	2	Severity of the disease, Availability at the local market, Culture sensitivity test report	1
152	1	2	2	3	1	4	Dhaka	1	1	1	1	1	1	1	1	2	1	1	1	1	1	12	Incorrect	1	1	1	1	1	1	1	1	1	1	2	1	1	Irrational use, Low dose, Over the counter, Under quality drugs	2	13	Favourable	2	1	3	3	2	2	2	Owner`s demand, Economic status of the owner, Severity of the disease, Availability at the local market	1
153	2	2	2	3	1	2	Rangpur	1	1	1	1	1	1	1	1	2	2	1	2	1	1	14	Correct	1	1	1	1	2	2	1	1	1	1	1	1	1	Irrational use, Over the counter	1	13	Favourable	2	2	2	2	2	2	2	Owner`s demand, Economic status of the owner, Severity of the disease, Availability at the local market	2
154	1	1	1	1	1	3	Mymensingh	1	1	1	1	2	1	1	1	2	1	1	2	1	1	12	Incorrect	1	1	1	1	1	2	1	1	1	1	2	1	1	Irrational use, Low dose, Under quality drugs	1	14	Favourable	2	2	3	2	2	2	3	Severity of the disease	2
155	1	1	2	1	1	3	Tangail	1	1	1	1	1	1	1	1	2	2	1	2	1	1	14	Correct	1	1	1	1	2	2	1	1	1	1	2	1	1	Low dose, Over the counter	1	14	Favourable	2	2	2	2	2	2	2	Economic status of the owner, Severity of the disease, Availability at the local market	2
156	1	1	3	3	1	4	Joypurhat	1	1	1	1	1	1	1	1	2	2	1	1	1	1	13	Correct	1	1	1	1	1	1	1	1	1	2	3	1	1	Irrational use, Waste disposal	2	12	Unfavourable	2	2	3	2	2	2	2	Owner`s demand, Economic status of the owner, Severity of the disease, Availability at the local market	2
157	1	1	2	1	1	2	Rajshahi	1	1	1	1	1	1	1	1	2	2	1	2	1	1	14	Correct	1	1	1	1	2	2	1	1	1	1	2	1	1	Irrational use, Over the counter, Waste disposal	2	13	Favourable	2	2	2	2	2	2	2	Economic status of the owner, Severity of the disease, Availability at the local market	2
158	1	2	2	1	1	3	Tangail	1	1	1	1	1	1	1	1	2	2	1	2	1	1	14	Correct	1	1	1	1	1	1	1	1	1	1	3	1	1	Irrational use, Low dose, Over the counter, Waste disposal, Under quality drugs	1	14	Favourable	2	2	3	3	2	2	2	Economic status of the owner, Severity of the disease, Availability at the local market	2
159	1	2	1	1	1	2	Gazipur	1	1	1	1	1	1	1	1	2	1	1	2	2	1	12	Incorrect	1	1	1	1	1	1	1	1	1	1	2	1	1	Irrational use, Low dose, Over the counter, Waste disposal, Under quality drugs	1	14	Favourable	3	1	1	1	2	2	2	Severity of the disease, Availability at the local market, Culture sensitivity test report	1
160	1	2	1	1	1	2	Noakhali	1	1	1	1	1	1	1	1	2	2	1	2	1	1	14	Correct	1	1	1	3	2	2	1	1	2	1	3	1	1	Over the counter	1	12	Unfavourable	1	1	1	1	1	1	1	Availability at the local market	2
161	1	1	3	3	1	4	Thakurgaon	1	1	1	1	1	1	1	1	2	2	1	2	1	1	14	Correct	1	1	1	1	2	2	1	1	1	1	3	1	1	Irrational use, Over the counter	2	13	Favourable	2	2	3	3	2	2	3	Economic status of the owner, Severity of the disease, Availability at the local market	2
162	1	2	2	2	1	2	Dhaka	1	1	0	1	1	1	1	1	2	2	1	2	1	1	13	Correct	1	1	1	1	2	2	1	1	1	1	2	1	1	Irrational use, Over the counter, Waste disposal	1	14	Favourable	3	1	2	2	2	2	2	Severity of the disease, Availability at the local market, Culture sensitivity test report	2
163	1	2	2	1	1	3	Rajshahi	1	1	1	1	1	1	1	1	2	2	1	2	1	1	14	Correct	1	1	1	1	2	2	1	1	1	1	2	1	1	Irrational use, Over the counter	2	13	Favourable	2	2	3	3	2	2	2	Economic status of the owner, Severity of the disease	2
164	1	2	1	1	1	2	Rangpur	1	1	1	1	1	1	1	1	2	2	1	2	1	1	14	Correct	1	1	1	1	2	1	1	1	1	2	3	1	1	Irrational use, Over the counter	2	12	Unfavourable	2	2	3	3	2	2	2	Owner`s demand, Economic status of the owner, Severity of the disease, Availability at the local market	2
165	1	2	2	1	1	2	Feni	1	1	1	1	1	1	1	1	2	2	1	2	1	1	14	Correct	1	1	1	1	2	1	1	1	1	1	3	1	1	Irrational use, Over the counter, Waste disposal	2	13	Favourable	2	1	2	2	2	2	2	Economic status of the owner, Severity of the disease, Availability at the local market, Culture sensitivity test report	2
166	2	2	1	2	1	3	Dhaka	1	1	1	1	1	1	1	1	2	2	1	2	1	1	14	Correct	1	1	1	1	1	1	1	1	1	1	2	1	1	Irrational use, Low dose, Over the counter, Waste disposal, Under quality drugs	1	14	Favourable	3	1	2	2	2	2	2	Severity of the disease, Availability at the local market, Culture sensitivity test report	2
167	1	2	2	3	2	4	Rangpur	1	1	1	1	1	1	1	1	1	1	1	1	1	1	11	Incorrect	1	1	1	1	1	1	1	1	1	1	1	1	1	Irrational use, Over the counter	1	13	Favourable	2	1	2	2	2	1	2	Severity of the disease, Culture sensitivity test report	1
168	1	2	1	3	2	1	Narsingdi	1	1	1	1	1	1	1	1	2	2	1	2	1	1	14	Correct	1	1	1	1	1	1	1	1	1	1	2	1	1	Irrational use	1	14	Favourable	1	2	2	2	2	1	1	Severity of the disease	1
169	1	1	1	3	1	2	Chattogram	1	1	1	1	1	1	1	1	2	1	1	2	1	1	13	Correct	1	1	1	1	1	1	1	1	1	1	2	1	1	Irrational use, Low dose, Under quality drugs	1	14	Favourable	3	1	3	3	2	2	2	Economic status of the owner, Severity of the disease, Availability at the local market	1
170	1	1	2	1	1	4	Chattogram	1	1	1	1	1	1	1	1	2	2	1	2	1	1	14	Correct	1	1	1	1	1	1	1	1	1	1	2	1	1	Irrational use, Over the counter	1	14	Favourable	3	2	1	1	2	1	2	Culture sensitivity test report	2
171	1	1	1	1	2	2	Feni	1	1	1	1	1	1	1	1	2	2	1	2	1	1	14	Correct	1	1	1	1	3	2	1	1	1	1	2	1	1	Irrational use	2	12	Unfavourable	2	1	3	2	2	2	2	Severity of the disease	1
172	1	1	1	3	1	2	Jashore	1	1	1	1	1	1	1	1	2	1	1	2	1	1	13	Correct	1	1	1	1	1	1	1	1	1	1	2	1	1	Irrational use	2	13	Favourable	2	2	3	3	2	3	3	Severity of the disease	2
173	1	2	2	1	2	3	Feni	1	1	2	1	1	1	1	1	2	2	1	2	1	1	13	Correct	1	1	1	1	1	1	1	1	1	1	2	1	1	Irrational use, Low dose, Under quality drugs	2	13	Favourable	3	2	2	1	2	2	1	Severity of the disease, Availability at the local market	2
174	1	1	2	1	1	3	Cox's Bazar	1	1	1	1	1	1	1	1	2	2	1	2	1	1	14	Correct	1	1	1	1	2	2	1	1	1	1	2	1	3	Irrational use, Low dose, Over the counter, Under quality drugs	2	12	Unfavourable	2	2	3	2	2	2	2	Economic status of the owner, Severity of the disease, Availability at the local market	1
175	1	1	1	2	1	1	Gazipur	1	1	1	1	1	1	1	1	2	1	1	2	1	1	13	Correct	1	1	1	1	1	1	1	1	1	1	3	1	1	Irrational use	2	13	Favourable	2	2	2	2	2	1	2	Economic status of the owner, Severity of the disease, Availability at the local market, Culture sensitivity test report	1
176	1	2	1	3	1	1	Chattogram	1	1	2	1	1	1	1	1	1	2	1	2	2	1	11	Incorrect	1	2	2	1	4	4	1	1	1	1	2	1	1	Irrational use, Low dose	1	10	Unfavourable	3	2	3	2	3	2	3	Severity of the disease, Culture sensitivity test report	1
177	1	2	1	1	1	3	Feni	1	1	1	1	1	1	1	1	2	2	1	2	1	1	14	Correct	1	1	1	1	2	2	1	2	1	1	2	1	1	Irrational use	1	13	Favourable	2	1	2	2	1	1	2	Severity of the disease	1
178	1	2	1	1	1	2	Chattogram	1	1	1	1	1	1	1	1	2	1	1	2	1	1	13	Correct	1	1	1	1	1	1	1	1	1	1	2	1	1	Irrational use, Low dose, Under quality drugs	1	14	Favourable	3	1	2	2	2	2	3	Economic status of the owner, Severity of the disease, Availability at the local market, Culture sensitivity test report	1
179	1	2	1	3	1	2	Dinajpur	1	1	1	1	1	1	1	1	2	1	1	2	1	1	13	Correct	1	1	1	1	1	1	1	1	1	1	2	1	1	Irrational use, Low dose	1	14	Favourable	2	2	3	3	2	1	3	Economic status of the owner, Severity of the disease, Availability at the local market	2
180	1	1	2	3	2	4	Cox's Bazar	1	1	1	1	1	1	1	1	2	1	1	2	1	1	13	Correct	1	1	1	1	1	1	1	1	1	1	2	1	1	Irrational use, Low dose, Over the counter, Waste disposal, Under quality drugs	1	14	Favourable	2	2	2	2	2	1	2	Owner`s demand, Economic status of the owner, Severity of the disease, Availability at the local market, Culture sensitivity test report	1
181	1	1	1	1	1	1	Narsingdi	1	1	1	1	1	1	1	1	2	2	1	2	1	1	14	Correct	1	1	1	1	3	3	1	1	1	2	2	1	1	Irrational use	1	11	Unfavourable	2	2	2	2	2	2	2	Economic status of the owner, Severity of the disease	1
182	2	2	2	2	1	2	Dhaka	1	1	2	1	1	1	1	1	2	1	1	2	2	1	11	Incorrect	1	1	1	1	2	2	1	1	1	1	1	1	1	Irrational use, Low dose	1	13	Favourable	3	1	1	1	2	2	1	Severity of the disease, Culture sensitivity test report	1
183	1	1	2	1	1	4	Mymensingh	1	1	1	1	1	1	1	1	2	2	1	1	1	1	13	Correct	1	1	1	3	4	2	1	1	1	1	3	1	1	Irrational use	2	11	Unfavourable	2	2	3	2	2	2	1	Severity of the disease	2
184	1	1	1	1	1	2	Cox's Bazar	1	1	2	1	1	1	1	1	2	2	1	2	1	1	13	Correct	1	2	1	1	1	1	1	1	1	1	2	1	1	Irrational use	2	12	Unfavourable	3	2	2	2	1	1	1	Severity of the disease, Culture sensitivity test report	1
185	1	1	2	1	1	4	Narsingdi	1	1	1	1	1	1	1	1	2	2	1	2	1	1	14	Correct	1	1	1	1	1	1	1	1	1	2	2	1	1	Irrational use	2	12	Unfavourable	2	1	3	3	2	2	3	Severity of the disease	2
186	1	2	1	1	1	1	Chattogram	1	1	1	1	1	1	1	1	1	1	1	2	1	1	12	Incorrect	1	1	1	1	3	3	1	1	1	1	3	1	1	Irrational use	1	12	Unfavourable	3	1	3	1	2	1	2	Economic status of the owner, Severity of the disease	1
187	1	1	2	1	1	4	Cox's Bazar	1	1	1	1	1	1	1	1	2	2	1	2	1	1	14	Correct	1	1	1	1	4	4	1	1	1	1	2	1	1	Irrational use	2	11	Unfavourable	2	2	3	3	2	2	2	Severity of the disease, Availability at the local market	2
188	1	2	1	1	1	1	Dhaka	1	1	1	1	1	1	1	1	2	2	1	2	1	1	14	Correct	1	1	1	1	3	3	1	1	1	2	2	1	1	Irrational use, Low dose, Over the counter	1	11	Unfavourable	3	2	2	2	3	2	2	Severity of the disease, Culture sensitivity test report	2
189	1	2	2	3	2	3	Dhaka	1	1	1	1	1	1	1	1	2	2	1	2	1	1	14	Correct	1	2	1	1	1	1	1	1	1	1	2	1	1	Irrational use	2	12	Unfavourable	2	2	3	2	2	1	1	Economic status of the owner, Severity of the disease, Availability at the local market	1
190	1	2	1	3	2	2	Dhaka	1	1	1	1	1	1	1	1	2	1	1	2	1	1	13	Correct	1	1	1	1	1	1	1	1	1	1	2	1	1	Irrational use	1	14	Favourable	2	2	3	3	3	1	2	Availability at the local market	1
191	1	1	2	3	2	4	Feni	1	1	2	1	1	1	1	1	2	2	1	2	2	1	12	Incorrect	1	1	1	1	1	1	1	1	1	1	2	1	1	Irrational use, Low dose, Over the counter	1	14	Favourable	2	2	3	3	2	2	3	Economic status of the owner, Severity of the disease, Availability at the local market	1
192	1	1	1	1	1	2	Bogra	1	1	1	1	1	1	1	1	2	2	1	2	1	1	14	Correct	1	1	1	1	1	1	1	1	1	1	2	1	1	Irrational use, Over the counter, Waste disposal	2	13	Favourable	2	1	2	2	2	2	2	Severity of the disease, Availability at the local market, Culture sensitivity test report	2
193	1	2	2	3	2	2	Barishal	1	1	1	1	1	1	1	1	2	2	1	2	1	1	14	Correct	1	1	1	1	1	1	1	1	1	1	2	1	1	Irrational use, Over the counter, Waste disposal	1	14	Favourable	2	1	2	2	2	2	2	Severity of the disease, Availability at the local market, Culture sensitivity test report	2
194	1	1	1	1	1	2	Barishal	1	1	1	1	1	1	1	1	2	2	1	2	1	1	14	Correct	1	1	1	1	2	2	1	1	1	1	2	1	1	Irrational use, Over the counter, Under quality drugs	2	13	Favourable	2	2	2	2	2	2	2	Severity of the disease, Availability at the local market	1
195	1	2	1	2	1	2	Chattogram	1	1	1	1	1	1	1	1	2	2	1	2	1	1	14	Correct	1	1	1	1	2	1	1	1	1	1	2	1	1	Irrational use, Over the counter, Waste disposal	2	13	Favourable	2	1	2	2	2	2	2	Severity of the disease, Availability at the local market, Culture sensitivity test report	2
196	1	2	2	3	1	2	Chattogram	1	1	1	1	1	1	1	1	2	2	1	2	1	1	14	Correct	1	1	1	1	1	1	1	1	1	1	2	1	1	Irrational use, Over the counter, Waste disposal	2	13	Favourable	2	1	2	2	2	2	2	Severity of the disease, Availability at the local market	2
197	1	1	2	1	1	4	Tangail	1	1	1	1	1	1	1	1	2	2	1	2	1	1	14	Correct	1	1	1	1	1	1	1	1	1	1	2	1	1	Irrational use, Over the counter, Waste disposal	2	13	Favourable	2	2	3	3	2	2	2	Economic status of the owner, Severity of the disease, Availability at the local market	2
198	1	2	1	2	1	2	Dhaka	1	1	1	1	1	1	1	1	2	2	1	1	1	1	13	Correct	1	1	1	1	1	1	1	1	1	1	2	1	1	Irrational use, Over the counter, Waste disposal	2	13	Favourable	2	1	2	2	2	2	2	Severity of the disease, Availability at the local market, Culture sensitivity test report	2
199	1	2	1	1	1	2	Chattogram	1	1	1	1	1	1	1	1	2	2	1	1	1	1	13	Correct	1	1	1	1	1	1	1	1	1	1	2	1	1	Irrational use, Low dose	1	14	Favourable	2	1	2	2	2	2	2	Severity of the disease, Availability at the local market, Culture sensitivity test report	2
200	2	1	2	1	2	4	Chattogram	1	1	1	1	1	1	1	1	2	2	1	2	1	1	14	Correct	1	1	1	1	1	1	1	1	1	1	2	1	1	Irrational use, Low dose, Over the counter, Waste disposal, Under quality drugs	1	14	Favourable	2	1	3	2	2	2	3	Owner`s demand, Economic status of the owner, Severity of the disease, Availability at the local market, Culture sensitivity test report	2
201	2	2	1	2	1	2	Dhaka	1	1	1	1	1	1	1	1	2	2	1	2	1	1	14	Correct	1	1	1	1	1	1	1	1	1	1	2	1	1	Irrational use, Low dose, Over the counter	1	14	Favourable	2	1	2	2	2	2	2	Economic status of the owner, Severity of the disease, Culture sensitivity test report	2
202	2	1	1	2	1	2	Chattogram	1	1	1	1	1	1	1	1	2	2	1	2	1	1	14	Correct	1	1	1	1	1	1	1	1	1	1	2	1	1	Irrational use, Over the counter, Waste disposal	1	14	Favourable	2	1	2	2	2	2	2	Severity of the disease, Availability at the local market, Culture sensitivity test report	2
203	1	3	2	3	2	4	Dhaka	1	1	1	1	1	1	1	1	2	2	1	2	1	1	14	Correct	1	1	1	1	1	1	1	1	1	1	3	1	1	Irrational use, Over the counter, Under quality drugs	1	14	Favourable	3	2	2	2	1	2	1	Economic status of the owner, Severity of the disease	2
204	1	2	1	3	2	3	Dhaka	1	1	1	1	1	1	1	1	2	2	1	2	1	1	14	Correct	1	1	1	1	1	1	1	1	1	1	3	1	1	Irrational use	2	13	Favourable	2	1	2	2	3	3	2	Severity of the disease	2
205	1	2	1	3	2	3	Magura	1	1	1	1	2	1	1	1	2	1	1	2	1	1	12	Incorrect	1	1	1	1	2	2	1	1	1	1	2	1	1	Irrational use	1	14	Favourable	3	2	3	3	2	2	2	Severity of the disease	2
206	1	1	1	1	1	2	Cumilla	1	1	2	1	1	1	1	1	2	1	1	2	1	1	12	Incorrect	1	1	1	1	1	1	1	1	1	2	2	1	1	Irrational use, Low dose, Under quality drugs	2	12	Unfavourable	3	1	2	1	2	1	1	Severity of the disease, Culture sensitivity test report	2
207	2	1	2	3	2	4	Chattogram	1	1	0	1	1	1	0	0	0	1	1	2	1	1	9	Incorrect	1	1	1	1	2	2	1	1	1	1	2	1	1	Irrational use, Over the counter, Waste disposal	1	14	Favourable	2	1	3	3	2	2	2	Economic status of the owner, Severity of the disease, Availability at the local market	2
208	1	2	1	3	2	3	Gopalganj	1	1	1	1	1	1	1	1	2	2	1	2	1	1	14	Correct	1	1	1	1	1	1	1	1	1	1	2	1	1	Irrational use, Waste disposal	2	13	Favourable	2	2	2	2	2	1	2	Economic status of the owner, Severity of the disease, Availability at the local market	2
[truncated: 11 more columns]
